# Supplementary material for: Origanum majorana L. Extract Attenuated Benign Prostatic Hyperplasia in Rat Model: Effect on Oxidative Stress, Apoptosis, and Proliferation
Source: Antioxidants (Basel). 2022 Jun 11;11(6):1149. doi: 10.3390/antiox11061149 (PMC9219805; doi:10.3390/antiox11061149)
Supplement: Supplementary file 1 [file antioxidants-11-01149-s001.zip]

Archive with 1 entries (1 files):
- antioxidants-1689419-supplementary.pdf
